# Supplementary material for: Infection, Dissemination, and Transmission Potential of North American Culex quinquefasciatus, Culex tarsalis, and Culicoides sonorensis for Oropouche Virus
Source: Viruses. 2021 Feb 2;13(2):226. doi: 10.3390/v13020226 (PMC7912852; doi:10.3390/v13020226)
Supplement: Supplementary file 1 [file viruses-13-00226-s001.zip]

Archive with 1 entries (1 files):
- viruses-1094991-supplementary.xlsx
