# Supplementary material for: Infection, Dissemination, and Transmission Potential of North American Culex quinquefasciatus, Culex tarsalis, and Culicoides sonorensis for Oropouche Virus
Source: Viruses. 2021 Feb 2;13(2):226. doi: 10.3390/v13020226 (PMC7912852; doi:10.3390/v13020226)
Supplement: Supplementary file 1 [file viruses-13-00226-s001.zip › viruses-1094991-supplementary.xlsx]

## Sheet: Mosquitoes
ID	Species	DPI	Body	Body_Titer	Leg	Leg_Titer	Saliva	Saliva_Titer
1	tarsalis	10	N	NA	NA	NA	NA	NA
2	tarsalis	10	N	NA	NA	NA	NA	NA
3	tarsalis	10	N	NA	NA	NA	NA	NA
4	tarsalis	10	N	NA	NA	NA	NA	NA
5	tarsalis	10	N	NA	NA	NA	NA	NA
6	tarsalis	10	N	NA	NA	NA	NA	NA
7	tarsalis	10	N	NA	NA	NA	NA	NA
8	tarsalis	10	N	NA	NA	NA	NA	NA
9	tarsalis	10	N	NA	NA	NA	NA	NA
10	tarsalis	10	N	NA	NA	NA	NA	NA
11	tarsalis	10	N	NA	NA	NA	NA	NA
12	tarsalis	10	N	NA	NA	NA	NA	NA
13	tarsalis	10	N	NA	NA	NA	NA	NA
14	tarsalis	10	N	NA	NA	NA	NA	NA
15	tarsalis	10	N	NA	NA	NA	NA	NA
16	tarsalis	10	N	NA	NA	NA	NA	NA
17	tarsalis	10	N	NA	NA	NA	NA	NA
18	tarsalis	10	N	NA	NA	NA	NA	NA
19	tarsalis	10	N	NA	NA	NA	NA	NA
20	tarsalis	10	N	NA	NA	NA	NA	NA
21	tarsalis	10	N	NA	NA	NA	NA	NA
22	tarsalis	10	N	NA	NA	NA	NA	NA
23	tarsalis	10	N	NA	NA	NA	NA	NA
24	tarsalis	10	N	NA	NA	NA	NA	NA
25	tarsalis	10	N	NA	NA	NA	NA	NA
26	tarsalis	10	N	NA	NA	NA	NA	NA
27	tarsalis	10	N	NA	NA	NA	NA	NA
28	tarsalis	10	N	NA	NA	NA	NA	NA
29	tarsalis	10	N	NA	NA	NA	NA	NA
30	tarsalis	10	N	NA	NA	NA	NA	NA
31	tarsalis	10	N	NA	NA	NA	NA	NA
32	tarsalis	10	Y	6.67	N	NA	NA	NA
33	tarsalis	10	N	NA	NA	NA	NA	NA
34	tarsalis	10	N	NA	NA	NA	NA	NA
35	tarsalis	10	N	NA	NA	NA	NA	NA
36	tarsalis	10	N	NA	NA	NA	NA	NA
37	tarsalis	10	N	NA	NA	NA	NA	NA
38	tarsalis	10	N	NA	NA	NA	NA	NA
39	tarsalis	10	N	NA	NA	NA	NA	NA
40	tarsalis	10	N	NA	NA	NA	NA	NA
41	tarsalis	10	N	NA	NA	NA	NA	NA
42	tarsalis	10	N	NA	NA	NA	NA	NA
43	tarsalis	10	N	NA	NA	NA	NA	NA
44	tarsalis	10	N	NA	NA	NA	NA	NA
45	tarsalis	10	N	NA	NA	NA	NA	NA
46	tarsalis	10	N	NA	NA	NA	NA	NA
47	tarsalis	10	N	NA	NA	NA	NA	NA
48	tarsalis	10	N	NA	NA	NA	NA	NA
49	tarsalis	10	N	NA	NA	NA	NA	NA
50	tarsalis	10	N	NA	NA	NA	NA	NA
51	tarsalis	10	N	NA	NA	NA	NA	NA
52	tarsalis	10	N	NA	NA	NA	NA	NA
53	tarsalis	10	N	NA	NA	NA	NA	NA
54	tarsalis	10	N	NA	NA	NA	NA	NA
55	tarsalis	10	N	NA	NA	NA	NA	NA
56	tarsalis	10	N	NA	NA	NA	NA	NA
57	tarsalis	10	N	NA	NA	NA	NA	NA
58	tarsalis	10	N	NA	NA	NA	NA	NA
59	tarsalis	10	N	NA	NA	NA	NA	NA
60	tarsalis	10	N	NA	NA	NA	NA	NA
61	tarsalis	10	N	NA	NA	NA	NA	NA
62	tarsalis	10	N	NA	NA	NA	NA	NA
63	tarsalis	10	N	NA	NA	NA	NA	NA
64	tarsalis	10	N	NA	NA	NA	NA	NA
65	tarsalis	10	N	NA	NA	NA	NA	NA
66	tarsalis	10	N	NA	NA	NA	NA	NA
67	tarsalis	10	Y	6.67	N	NA	NA	NA
68	tarsalis	10	N	NA	NA	NA	NA	NA
69	tarsalis	10	N	NA	NA	NA	NA	NA
70	tarsalis	10	N	NA	NA	NA	NA	NA
71	tarsalis	10	N	NA	NA	NA	NA	NA
72	tarsalis	10	N	NA	NA	NA	NA	NA
73	tarsalis	10	N	NA	NA	NA	NA	NA
74	tarsalis	10	N	NA	NA	NA	NA	NA
75	tarsalis	10	N	NA	NA	NA	NA	NA
76	tarsalis	10	N	NA	NA	NA	NA	NA
77	tarsalis	10	N	NA	NA	NA	NA	NA
78	tarsalis	10	N	NA	NA	NA	NA	NA
79	tarsalis	10	N	NA	NA	NA	NA	NA
80	tarsalis	10	N	NA	NA	NA	NA	NA
81	tarsalis	10	N	NA	NA	NA	NA	NA
82	tarsalis	10	N	NA	NA	NA	NA	NA
83	tarsalis	10	N	NA	NA	NA	NA	NA
84	tarsalis	10	N	NA	NA	NA	NA	NA
85	tarsalis	10	N	NA	NA	NA	NA	NA
86	tarsalis	10	N	NA	NA	NA	NA	NA
87	tarsalis	10	N	NA	NA	NA	NA	NA
88	tarsalis	10	N	NA	NA	NA	NA	NA
89	tarsalis	10	N	NA	NA	NA	NA	NA
90	tarsalis	10	N	NA	NA	NA	NA	NA
91	tarsalis	10	N	NA	NA	NA	NA	NA
92	tarsalis	10	N	NA	NA	NA	NA	NA
93	tarsalis	10	N	NA	NA	NA	NA	NA
94	tarsalis	10	Y	80.04	N	NA	NA	NA
95	tarsalis	10	N	NA	NA	NA	NA	NA
96	tarsalis	10	N	NA	NA	NA	NA	NA
97	quinquefasciatus	10	N	NA	NA	NA	NA	NA
98	quinquefasciatus	10	N	NA	NA	NA	NA	NA
99	quinquefasciatus	10	Y	6.67	N	NA	NA	NA
100	quinquefasciatus	10	N	NA	NA	NA	NA	NA
101	quinquefasciatus	10	N	NA	NA	NA	NA	NA
102	quinquefasciatus	10	N	NA	NA	NA	NA	NA
103	quinquefasciatus	10	N	NA	NA	NA	NA	NA
104	quinquefasciatus	10	N	NA	NA	NA	NA	NA
105	quinquefasciatus	10	N	NA	NA	NA	NA	NA
106	quinquefasciatus	10	N	NA	NA	NA	NA	NA
107	quinquefasciatus	10	N	NA	NA	NA	NA	NA
108	quinquefasciatus	10	N	NA	NA	NA	NA	NA
109	quinquefasciatus	10	N	NA	NA	NA	NA	NA
110	quinquefasciatus	10	N	NA	NA	NA	NA	NA
111	quinquefasciatus	10	N	NA	NA	NA	NA	NA
112	quinquefasciatus	10	N	NA	NA	NA	NA	NA
113	quinquefasciatus	10	N	NA	NA	NA	NA	NA
114	quinquefasciatus	10	Y	546.94	N	NA	NA	NA
115	quinquefasciatus	10	N	NA	NA	NA	NA	NA
116	quinquefasciatus	10	N	NA	NA	NA	NA	NA
117	quinquefasciatus	10	N	NA	NA	NA	NA	NA
118	quinquefasciatus	10	N	NA	NA	NA	NA	NA
119	quinquefasciatus	10	N	NA	NA	NA	NA	NA
120	quinquefasciatus	10	N	NA	NA	NA	NA	NA
121	quinquefasciatus	10	N	NA	NA	NA	NA	NA
122	quinquefasciatus	10	N	NA	NA	NA	NA	NA
123	quinquefasciatus	10	N	NA	NA	NA	NA	NA
124	quinquefasciatus	10	N	NA	NA	NA	NA	NA
125	quinquefasciatus	10	N	NA	NA	NA	NA	NA
126	quinquefasciatus	10	N	NA	NA	NA	NA	NA
127	quinquefasciatus	10	N	NA	NA	NA	NA	NA
128	quinquefasciatus	10	N	NA	NA	NA	NA	NA
129	quinquefasciatus	10	N	NA	NA	NA	NA	NA
130	quinquefasciatus	10	N	NA	NA	NA	NA	NA
131	quinquefasciatus	10	N	NA	NA	NA	NA	NA
132	quinquefasciatus	10	N	NA	NA	NA	NA	NA
133	quinquefasciatus	10	N	NA	NA	NA	NA	NA
134	quinquefasciatus	10	N	NA	NA	NA	NA	NA
135	quinquefasciatus	10	N	NA	NA	NA	NA	NA
136	quinquefasciatus	10	N	NA	NA	NA	NA	NA
137	quinquefasciatus	10	N	NA	NA	NA	NA	NA
138	quinquefasciatus	10	N	NA	NA	NA	NA	NA
139	quinquefasciatus	10	N	NA	NA	NA	NA	NA
140	quinquefasciatus	10	N	NA	NA	NA	NA	NA
141	quinquefasciatus	10	N	NA	NA	NA	NA	NA
142	quinquefasciatus	10	N	NA	NA	NA	NA	NA
143	quinquefasciatus	10	Y	580.29	Y	50	N	NA
144	quinquefasciatus	10	N	NA	NA	NA	NA	NA
145	quinquefasciatus	10	N	NA	NA	NA	NA	NA
146	quinquefasciatus	10	Y	6.67	N	NA	NA	NA
147	quinquefasciatus	10	N	NA	NA	NA	NA	NA
148	quinquefasciatus	10	N	NA	NA	NA	NA	NA
149	quinquefasciatus	10	N	NA	NA	NA	NA	NA
150	quinquefasciatus	10	N	NA	NA	NA	NA	NA
151	quinquefasciatus	10	N	NA	NA	NA	NA	NA
152	quinquefasciatus	10	N	NA	NA	NA	NA	NA
153	quinquefasciatus	10	N	NA	NA	NA	NA	NA
154	quinquefasciatus	10	N	NA	NA	NA	NA	NA
155	quinquefasciatus	10	N	NA	NA	NA	NA	NA
156	quinquefasciatus	10	N	NA	NA	NA	NA	NA
157	quinquefasciatus	10	N	NA	NA	NA	NA	NA
158	quinquefasciatus	10	N	NA	NA	NA	NA	NA
159	quinquefasciatus	10	N	NA	NA	NA	NA	NA
160	quinquefasciatus	10	N	NA	NA	NA	NA	NA
161	quinquefasciatus	10	Y	40.02	N	NA	NA	NA
162	quinquefasciatus	10	N	NA	NA	NA	NA	NA
163	quinquefasciatus	10	N	NA	NA	NA	NA	NA
164	quinquefasciatus	10	N	NA	NA	NA	NA	NA
165	quinquefasciatus	10	N	NA	NA	NA	NA	NA
166	quinquefasciatus	10	Y	53.36	N	NA	NA	NA
167	quinquefasciatus	10	N	NA	NA	NA	NA	NA
168	quinquefasciatus	10	N	NA	NA	NA	NA	NA
169	quinquefasciatus	10	N	NA	NA	NA	NA	NA
170	quinquefasciatus	10	N	NA	NA	NA	NA	NA
171	quinquefasciatus	10	N	NA	NA	NA	NA	NA
172	quinquefasciatus	10	Y	13.34	N	NA	NA	NA
173	quinquefasciatus	10	N	NA	NA	NA	NA	NA
174	quinquefasciatus	10	Y	10	Y	10	N	NA
175	quinquefasciatus	10	N	NA	NA	NA	NA	NA
176	quinquefasciatus	10	Y	6.67	N	NA	NA	NA
177	quinquefasciatus	10	N	NA	NA	NA	NA	NA
178	quinquefasciatus	10	N	NA	NA	NA	NA	NA
179	quinquefasciatus	10	N	NA	NA	NA	NA	NA
180	quinquefasciatus	10	N	NA	NA	NA	NA	NA
181	quinquefasciatus	10	N	NA	NA	NA	NA	NA
182	quinquefasciatus	10	N	NA	NA	NA	NA	NA
183	quinquefasciatus	10	N	NA	NA	NA	NA	NA
184	quinquefasciatus	10	N	NA	NA	NA	NA	NA
185	quinquefasciatus	10	N	NA	NA	NA	NA	NA
186	quinquefasciatus	10	N	NA	NA	NA	NA	NA
187	quinquefasciatus	10	N	NA	NA	NA	NA	NA
188	quinquefasciatus	10	N	NA	NA	NA	NA	NA
189	quinquefasciatus	10	N	NA	NA	NA	NA	NA
190	quinquefasciatus	10	N	NA	NA	NA	NA	NA
191	quinquefasciatus	10	N	NA	NA	NA	NA	NA
192	quinquefasciatus	10	N	NA	NA	NA	NA	NA
193	quinquefasciatus	10	N	NA	NA	NA	NA	NA
194	quinquefasciatus	10	N	NA	NA	NA	NA	NA
195	quinquefasciatus	10	N	NA	NA	NA	NA	NA
196	quinquefasciatus	10	N	NA	NA	NA	NA	NA
197	quinquefasciatus	10	N	NA	NA	NA	NA	NA
198	quinquefasciatus	10	N	NA	NA	NA	NA	NA
199	quinquefasciatus	10	Y	13.34	Y	50	Y	13.3333
200	quinquefasciatus	14	N	NA	NA	NA	NA	NA
201	quinquefasciatus	14	Y	190	N	NA	NA	NA
202	quinquefasciatus	14	N	NA	NA	NA	NA	NA
203	quinquefasciatus	14	N	NA	NA	NA	NA	NA
204	quinquefasciatus	14	N	NA	NA	NA	NA	NA
205	quinquefasciatus	14	N	NA	NA	NA	NA	NA
206	quinquefasciatus	14	N	NA	NA	NA	NA	NA
207	quinquefasciatus	14	N	NA	NA	NA	NA	NA
208	quinquefasciatus	14	N	NA	NA	NA	NA	NA
209	quinquefasciatus	14	N	NA	NA	NA	NA	NA
210	quinquefasciatus	14	Y	60	N	NA	NA	NA
211	quinquefasciatus	14	Y	353.51	N	NA	NA	NA
212	quinquefasciatus	14	Y	100.05	N	NA	NA	NA
213	quinquefasciatus	14	Y	146.74	N	NA	NA	NA
214	quinquefasciatus	14	N	NA	NA	NA	NA	NA
215	quinquefasciatus	14	Y	293.48	N	NA	NA	NA
216	quinquefasciatus	14	N	NA	NA	NA	NA	NA
217	quinquefasciatus	14	N	NA	NA	NA	NA	NA
218	quinquefasciatus	14	N	NA	NA	NA	NA	NA
219	quinquefasciatus	14	N	NA	NA	NA	NA	NA
220	quinquefasciatus	14	N	NA	NA	NA	NA	NA
221	quinquefasciatus	14	N	NA	NA	NA	NA	NA
222	quinquefasciatus	14	N	NA	NA	NA	NA	NA
223	quinquefasciatus	14	N	NA	NA	NA	NA	NA
224	quinquefasciatus	14	Y	6.67	N	NA	NA	NA
225	quinquefasciatus	14	N	NA	NA	NA	NA	NA
226	quinquefasciatus	14	N	NA	NA	NA	NA	NA
227	quinquefasciatus	14	N	NA	NA	NA	NA	NA
228	quinquefasciatus	14	Y	6.67	N	NA	NA	NA
229	quinquefasciatus	14	N	NA	NA	NA	NA	NA
230	quinquefasciatus	14	N	NA	NA	NA	NA	NA
231	quinquefasciatus	14	N	NA	NA	NA	NA	NA
232	quinquefasciatus	14	N	NA	NA	NA	NA	NA
233	quinquefasciatus	14	N	NA	NA	NA	NA	NA
234	quinquefasciatus	14	N	NA	NA	NA	NA	NA
235	quinquefasciatus	14	N	NA	NA	NA	NA	NA
236	quinquefasciatus	14	Y	6.67	N	NA	NA	NA
237	quinquefasciatus	14	N	NA	NA	NA	NA	NA
238	quinquefasciatus	14	Y	6.67	N	NA	NA	NA
239	quinquefasciatus	14	N	NA	NA	NA	NA	NA
240	quinquefasciatus	14	N	NA	NA	NA	NA	NA
241	quinquefasciatus	14	N	NA	NA	NA	NA	NA
242	quinquefasciatus	14	N	NA	NA	NA	NA	NA
243	quinquefasciatus	14	N	NA	NA	NA	NA	NA
244	quinquefasciatus	14	N	NA	NA	NA	NA	NA
245	quinquefasciatus	14	N	NA	NA	NA	NA	NA
246	quinquefasciatus	14	N	NA	NA	NA	NA	NA
247	quinquefasciatus	14	N	NA	NA	NA	NA	NA
248	quinquefasciatus	14	N	NA	NA	NA	NA	NA
249	quinquefasciatus	14	N	NA	NA	NA	NA	NA
250	quinquefasciatus	14	Y	160.08	Y	100	Y	13.3333
251	quinquefasciatus	14	N	NA	NA	NA	NA	NA
252	quinquefasciatus	14	N	NA	NA	NA	NA	NA
253	quinquefasciatus	14	Y	113.39	N	NA	NA	NA
254	quinquefasciatus	14	N	NA	NA	NA	NA	NA
255	quinquefasciatus	14	Y	186.76	N	NA	NA	NA
256	quinquefasciatus	14	Y	13.34	N	NA	NA	NA
257	quinquefasciatus	14	N	NA	NA	NA	NA	NA
258	quinquefasciatus	14	N	NA	NA	NA	NA	NA
259	quinquefasciatus	14	Y	6.67	N	NA	NA	NA
260	quinquefasciatus	14	N	NA	NA	NA	NA	NA
261	quinquefasciatus	14	N	NA	NA	NA	NA	NA
262	quinquefasciatus	14	N	NA	NA	NA	NA	NA
263	quinquefasciatus	14	N	NA	NA	NA	NA	NA
264	quinquefasciatus	14	N	NA	NA	NA	NA	NA
265	quinquefasciatus	14	N	NA	NA	NA	NA	NA
266	quinquefasciatus	14	N	NA	NA	NA	NA	NA
267	quinquefasciatus	14	N	NA	NA	NA	NA	NA
268	quinquefasciatus	14	N	NA	NA	NA	NA	NA
269	quinquefasciatus	14	N	NA	NA	NA	NA	NA
270	quinquefasciatus	14	N	NA	NA	NA	NA	NA
271	quinquefasciatus	14	N	NA	NA	NA	NA	NA
272	quinquefasciatus	14	N	NA	NA	NA	NA	NA
273	quinquefasciatus	14	Y	6.67	N	NA	NA	NA
274	quinquefasciatus	14	N	NA	NA	NA	NA	NA
275	quinquefasciatus	14	N	NA	NA	NA	NA	NA
276	quinquefasciatus	14	Y	186.76	N	NA	NA	NA
277	quinquefasciatus	14	N	NA	NA	NA	NA	NA
278	quinquefasciatus	14	N	NA	NA	NA	NA	NA
279	quinquefasciatus	14	N	NA	NA	NA	NA	NA
280	quinquefasciatus	14	N	NA	NA	NA	NA	NA
281	quinquefasciatus	14	Y	13.34	N	NA	NA	NA
282	quinquefasciatus	14	N	NA	NA	NA	NA	NA
283	quinquefasciatus	14	N	NA	NA	NA	NA	NA
284	quinquefasciatus	14	N	NA	NA	NA	NA	NA
285	quinquefasciatus	14	N	NA	NA	NA	NA	NA
286	quinquefasciatus	14	N	NA	NA	NA	NA	NA
287	quinquefasciatus	14	N	NA	NA	NA	NA	NA
288	quinquefasciatus	14	N	NA	NA	NA	NA	NA
289	quinquefasciatus	14	N	NA	NA	NA	NA	NA
290	quinquefasciatus	14	N	NA	NA	NA	NA	NA
291	quinquefasciatus	14	N	NA	NA	NA	NA	NA
292	quinquefasciatus	14	N	NA	NA	NA	NA	NA
293	quinquefasciatus	14	N	NA	NA	NA	NA	NA
294	quinquefasciatus	14	N	NA	NA	NA	NA	NA
295	quinquefasciatus	14	N	NA	NA	NA	NA	NA
296	quinquefasciatus	14	N	NA	NA	NA	NA	NA
297	quinquefasciatus	14	N	NA	NA	NA	NA	NA
298	quinquefasciatus	14	Y	6.67	N	NA	NA	NA
299	quinquefasciatus	14	N	NA	NA	NA	NA	NA
300	quinquefasciatus	14	N	NA	NA	NA	NA	NA
301	quinquefasciatus	14	N	NA	NA	NA	NA	NA
302	quinquefasciatus	14	N	NA	NA	NA	NA	NA
303	quinquefasciatus	14	N	NA	NA	NA	NA	NA
304	quinquefasciatus	14	N	NA	NA	NA	NA	NA
305	quinquefasciatus	14	N	NA	NA	NA	NA	NA
306	quinquefasciatus	14	Y	153.41	N	NA	NA	NA
307	quinquefasciatus	14	Y	26.68	N	NA	NA	NA
308	quinquefasciatus	14	N	NA	NA	NA	NA	NA
309	quinquefasciatus	14	N	NA	NA	NA	NA	NA
310	quinquefasciatus	14	N	NA	NA	NA	NA	NA
311	quinquefasciatus	14	N	NA	NA	NA	NA	NA
312	quinquefasciatus	14	N	NA	NA	NA	NA	NA
313	quinquefasciatus	14	N	NA	NA	NA	NA	NA
314	quinquefasciatus	14	N	NA	NA	NA	NA	NA
315	quinquefasciatus	14	N	NA	NA	NA	NA	NA
316	quinquefasciatus	14	N	NA	NA	NA	NA	NA
317	quinquefasciatus	14	N	NA	NA	NA	NA	NA
318	quinquefasciatus	14	N	NA	NA	NA	NA	NA
319	quinquefasciatus	14	N	NA	NA	NA	NA	NA
320	quinquefasciatus	14	N	NA	NA	NA	NA	NA
321	quinquefasciatus	14	N	NA	NA	NA	NA	NA
322	quinquefasciatus	14	N	NA	NA	NA	NA	NA
323	quinquefasciatus	14	N	NA	NA	NA	NA	NA
324	quinquefasciatus	14	N	NA	NA	NA	NA	NA
325	quinquefasciatus	14	N	NA	NA	NA	NA	NA
326	quinquefasciatus	14	Y	380.19	N	NA	NA	NA
327	quinquefasciatus	14	Y	213.44	N	NA	NA	NA
328	quinquefasciatus	14	Y	173.42	Y	80	Y	30
329	quinquefasciatus	14	N	NA	NA	NA	NA	NA
330	quinquefasciatus	14	Y	280.14	N	NA	NA	NA
331	quinquefasciatus	14	N	NA	NA	NA	NA	NA
332	quinquefasciatus	14	N	NA	NA	NA	NA	NA
333	quinquefasciatus	14	N	NA	NA	NA	NA	NA
334	quinquefasciatus	14	N	NA	NA	NA	NA	NA
335	quinquefasciatus	14	N	NA	NA	NA	NA	NA
336	quinquefasciatus	14	N	NA	NA	NA	NA	NA
337	quinquefasciatus	14	N	NA	NA	NA	NA	NA
338	quinquefasciatus	14	N	NA	NA	NA	NA	NA
339	quinquefasciatus	14	Y	120.06	N	NA	NA	NA
340	quinquefasciatus	14	Y	13.34	N	NA	NA	NA
341	quinquefasciatus	14	N	NA	NA	NA	NA	NA
342	quinquefasciatus	14	N	NA	NA	NA	NA	NA
343	quinquefasciatus	14	Y	26.68	N	NA	NA	NA
344	quinquefasciatus	14	N	NA	NA	NA	NA	NA
345	quinquefasciatus	14	N	NA	NA	NA	NA	NA
346	quinquefasciatus	14	N	NA	NA	NA	NA	NA
347	quinquefasciatus	14	N	NA	NA	NA	NA	NA
348	quinquefasciatus	14	N	NA	NA	NA	NA	NA
349	quinquefasciatus	14	Y	130	Y	120	N	NA
350	quinquefasciatus	14	N	NA	NA	NA	NA	NA
351	quinquefasciatus	14	Y	53.36	N	NA	NA	NA
352	quinquefasciatus	14	N	NA	NA	NA	NA	NA
353	quinquefasciatus	14	N	NA	NA	NA	NA	NA
354	quinquefasciatus	14	N	NA	NA	NA	NA	NA
355	quinquefasciatus	14	Y	120.06	N	NA	NA	NA
356	quinquefasciatus	14	Y	6.67	N	NA	NA	NA
357	quinquefasciatus	14	Y	20.01	N	NA	NA	NA
358	quinquefasciatus	14	N	NA	NA	NA	NA	NA
359	quinquefasciatus	14	N	NA	NA	NA	NA	NA
360	quinquefasciatus	14	N	NA	NA	NA	NA	NA
361	quinquefasciatus	14	N	NA	NA	NA	NA	NA
362	quinquefasciatus	14	N	NA	NA	NA	NA	NA
363	quinquefasciatus	14	N	NA	NA	NA	NA	NA
364	quinquefasciatus	14	N	NA	NA	NA	NA	NA
365	quinquefasciatus	14	N	NA	NA	NA	NA	NA
366	quinquefasciatus	14	Y	26.68	N	NA	NA	NA
367	quinquefasciatus	14	N	NA	NA	NA	NA	NA
368	quinquefasciatus	14	N	NA	NA	NA	NA	NA
369	quinquefasciatus	14	N	NA	NA	NA	NA	NA
370	quinquefasciatus	14	Y	6.67	N	NA	NA	NA
371	quinquefasciatus	14	N	NA	NA	NA	NA	NA
372	quinquefasciatus	14	N	NA	NA	NA	NA	NA
373	quinquefasciatus	14	N	NA	NA	NA	NA	NA
374	quinquefasciatus	14	N	NA	NA	NA	NA	NA
375	quinquefasciatus	14	N	NA	NA	NA	NA	NA
376	quinquefasciatus	14	N	NA	NA	NA	NA	NA
377	quinquefasciatus	14	N	NA	NA	NA	NA	NA
378	quinquefasciatus	14	Y	13.34	N	NA	NA	NA
379	quinquefasciatus	14	N	NA	NA	NA	NA	NA
380	quinquefasciatus	14	N	NA	NA	NA	NA	NA
381	quinquefasciatus	14	N	NA	NA	NA	NA	NA
382	quinquefasciatus	14	N	NA	NA	NA	NA	NA
383	quinquefasciatus	14	N	NA	NA	NA	NA	NA
384	quinquefasciatus	14	N	NA	NA	NA	NA	NA
385	quinquefasciatus	14	N	NA	NA	NA	NA	NA
386	quinquefasciatus	14	N	NA	NA	NA	NA	NA
387	quinquefasciatus	14	N	NA	NA	NA	NA	NA
388	quinquefasciatus	14	N	NA	NA	NA	NA	NA
389	quinquefasciatus	14	N	NA	NA	NA	NA	NA
390	quinquefasciatus	14	N	NA	NA	NA	NA	NA
391	quinquefasciatus	14	Y	13.34	N	NA	NA	NA
392	quinquefasciatus	14	Y	6.67	N	NA	NA	NA
393	quinquefasciatus	14	N	NA	NA	NA	NA	NA
394	quinquefasciatus	14	N	NA	NA	NA	NA	NA
395	quinquefasciatus	14	Y	13.34	N	NA	NA	NA
396	quinquefasciatus	14	N	NA	NA	NA	NA	NA
397	quinquefasciatus	14	Y	6.67	N	NA	NA	NA
398	quinquefasciatus	14	N	NA	NA	NA	NA	NA
399	quinquefasciatus	14	N	NA	NA	NA	NA	NA
400	quinquefasciatus	14	N	NA	NA	NA	NA	NA
401	quinquefasciatus	14	N	NA	NA	NA	NA	NA
402	quinquefasciatus	14	N	NA	NA	NA	NA	NA
403	quinquefasciatus	14	N	NA	NA	NA	NA	NA
404	quinquefasciatus	14	N	NA	NA	NA	NA	NA
405	quinquefasciatus	14	N	NA	NA	NA	NA	NA
406	quinquefasciatus	14	Y	80.04	N	NA	NA	NA
407	quinquefasciatus	14	Y	6.67	N	NA	NA	NA
408	quinquefasciatus	14	N	NA	NA	NA	NA	NA
409	quinquefasciatus	14	N	NA	NA	NA	NA	NA
410	quinquefasciatus	14	N	NA	NA	NA	NA	NA
411	quinquefasciatus	14	N	NA	NA	NA	NA	NA
412	quinquefasciatus	14	N	NA	NA	NA	NA	NA
413	quinquefasciatus	14	N	NA	NA	NA	NA	NA
414	quinquefasciatus	14	N	NA	NA	NA	NA	NA
415	quinquefasciatus	14	N	NA	NA	NA	NA	NA
416	quinquefasciatus	14	N	NA	NA	NA	NA	NA
417	quinquefasciatus	14	N	NA	NA	NA	NA	NA
418	quinquefasciatus	14	N	NA	NA	NA	NA	NA
419	quinquefasciatus	14	N	NA	NA	NA	NA	NA
420	quinquefasciatus	14	N	NA	NA	NA	NA	NA
421	quinquefasciatus	14	N	NA	NA	NA	NA	NA
422	quinquefasciatus	14	N	NA	NA	NA	NA	NA
423	quinquefasciatus	14	N	NA	NA	NA	NA	NA
424	quinquefasciatus	14	N	NA	NA	NA	NA	NA
425	quinquefasciatus	14	Y	346.84	N	NA	NA	NA
426	quinquefasciatus	14	N	NA	NA	NA	NA	NA
427	quinquefasciatus	14	N	NA	NA	NA	NA	NA
428	quinquefasciatus	14	Y	6.67	N	NA	NA	NA
429	quinquefasciatus	14	Y	6.67	N	NA	NA	NA
430	quinquefasciatus	14	N	NA	NA	NA	NA	NA
431	quinquefasciatus	14	N	NA	NA	NA	NA	NA
432	quinquefasciatus	14	N	NA	NA	NA	NA	NA
433	quinquefasciatus	14	N	NA	NA	NA	NA	NA
434	quinquefasciatus	14	N	NA	NA	NA	NA	NA
435	quinquefasciatus	14	N	NA	NA	NA	NA	NA
436	quinquefasciatus	14	N	NA	NA	NA	NA	NA
437	quinquefasciatus	14	Y	6.67	N	NA	NA	NA
438	quinquefasciatus	14	N	NA	NA	NA	NA	NA
439	quinquefasciatus	14	N	NA	NA	NA	NA	NA
440	quinquefasciatus	14	Y	6.67	N	NA	NA	NA
441	quinquefasciatus	14	N	NA	NA	NA	NA	NA
442	quinquefasciatus	14	N	NA	NA	NA	NA	NA
443	quinquefasciatus	14	N	NA	NA	NA	NA	NA

## Sheet: Culicoides
ID	Species	Body	Body_Titer	Leg	Leg_Titer	Saliva	Saliva_Titer	Method
1	sonorensis	Y	280	Y	20	N	NA	NA
2	sonorensis	N	NA	NA	NA	NA	NA	NA
3	sonorensis	N	NA	NA	NA	NA	NA	NA
4	sonorensis	N	NA	NA	NA	NA	NA	NA
5	sonorensis	N	NA	NA	NA	NA	NA	NA
6	sonorensis	Y	7200	Y	460	N	NA	NA
7	sonorensis	N	NA	NA	NA	NA	NA	NA
8	sonorensis	N	NA	NA	NA	NA	NA	NA
9	sonorensis	Y	1160	Y	480	N	NA	NA
10	sonorensis	N	NA	NA	NA	NA	NA	NA
11	sonorensis	Y	12200	Y	350	N	NA	NA
12	sonorensis	Y	6700	Y	770	N	NA	NA
13	sonorensis	Y	11100	Y	220	N	NA	NA
14	sonorensis	Y	7800	Y	350	Y	110	PA
15	sonorensis	Y	82000	Y	450	N	NA	NA
16	sonorensis	N	NA	NA	NA	NA	NA	NA
17	sonorensis	Y	8900	Y	550	N	NA	NA
18	sonorensis	Y	14700	Y	780	N	NA	NA
19	sonorensis	Y	9600	Y	470	N	NA	NA
20	sonorensis	Y	5500	Y	690	N	NA	NA
21	sonorensis	N	NA	NA	NA	NA	NA	NA
22	sonorensis	Y	11100	Y	440	Y	180	PA
23	sonorensis	Y	13000	Y	110	N	NA	NA
24	sonorensis	N	NA	NA	NA	NA	NA	NA
25	sonorensis	Y	10	N	NA	NA	NA	NA
26	sonorensis	Y	11200	Y	130	N	NA	NA
27	sonorensis	Y	11600	Y	850	N	NA	NA
28	sonorensis	Y	9800	Y	520	N	NA	NA
29	sonorensis	Y	9500	Y	80	N	NA	NA
30	sonorensis	Y	9200	Y	760	N	NA	NA
31	sonorensis	Y	11800	Y	990	N	NA	NA
32	sonorensis	Y	7700	Y	390	N	NA	NA
33	sonorensis	N	NA	NA	NA	NA	NA	NA
34	sonorensis	Y	300	N	NA	NA	NA	NA
35	sonorensis	Y	11400	Y	550	N	NA	NA
36	sonorensis	Y	7700	Y	610	N	NA	NA
37	sonorensis	Y	5600	Y	500	N	NA	NA
38	sonorensis	Y	10300	Y	500	N	NA	NA
39	sonorensis	Y	78000	Y	760	N	NA	NA
40	sonorensis	Y	9300	Y	760	N	NA	NA
41	sonorensis	Y	40000	N	NA	NA	NA	NA
42	sonorensis	Y	NA	Y	740	N	NA	NA
43	sonorensis	Y	44000	Y	590	N	NA	NA
44	sonorensis	Y	8200	Y	630	N	NA	NA
45	sonorensis	Y	44000	Y	690	N	NA	NA
46	sonorensis	Y	58000	Y	280	N	NA	NA
47	sonorensis	Y	59000	Y	850	N	NA	NA
48	sonorensis	Y	38000	Y	970	N	NA	NA
49	sonorensis	Y	59000	Y	650	Y	50	PA
50	sonorensis	Y	9000	Y	190	N	NA	NA
51	sonorensis	Y	9500	Y	400	N	NA	NA
52	sonorensis	Y	14000	Y	390	N	NA	NA
53	sonorensis	Y	35000	Y	530	N	NA	NA
54	sonorensis	Y	7300	Y	250	Y	10	PA
55	sonorensis	N	NA	NA	NA	NA	NA	NA
56	sonorensis	Y	10000	Y	330	N	NA	NA
57	sonorensis	Y	10300	Y	170	N	NA	NA
58	sonorensis	Y	9500	Y	460	N	NA	NA
59	sonorensis	Y	7800	Y	130	N	NA	NA
60	sonorensis	Y	4600	Y	230	N	NA	NA
61	sonorensis	Y	1000	N	NA	NA	NA	NA
62	sonorensis	Y	59000	Y	640	N	NA	NA
63	sonorensis	Y	56000	Y	210	N	NA	NA
64	sonorensis	Y	2900	Y	10	N	NA	NA
65	sonorensis	Y	56000	Y	82	N	NA	NA
66	sonorensis	N	NA	NA	NA	NA	NA	NA
67	sonorensis	N	NA	NA	NA	NA	NA	NA
68	sonorensis	N	NA	NA	NA	NA	NA	NA
69	sonorensis	Y	7800	Y	120	N	NA	NA
70	sonorensis	Y	11600	Y	310	Y	70	PA
71	sonorensis	Y	9800	Y	180	N	NA	NA
72	sonorensis	N	NA	NA	NA	NA	NA	NA
73	sonorensis	Y	10400	Y	340	N	NA	NA
74	sonorensis	Y	83000	Y	540	N	NA	NA
75	sonorensis	Y	69000	Y	180	N	NA	NA
76	sonorensis	Y	43000	Y	700	N	NA	NA
77	sonorensis	Y	7100	Y	500	N	NA	NA
78	sonorensis	Y	33000	Y	730	N	NA	NA
79	sonorensis	Y	41000	Y	790	Y	50	PA
80	sonorensis	Y	9300	Y	40	N	NA	NA
81	sonorensis	N	NA	NA	NA	NA	NA	NA
82	sonorensis	Y	9200	Y	240	N	NA	NA
83	sonorensis	Y	84000	Y	520	N	NA	NA
84	sonorensis	Y	48000	Y	510	N	NA	NA
85	sonorensis	Y	12700	Y	350	N	NA	NA
86	sonorensis	Y	9900	Y	310	N	NA	NA
87	sonorensis	Y	8000	Y	20	N	NA	NA
88	sonorensis	Y	9300	Y	430	N	NA	NA
89	sonorensis	Y	1050	Y	20	Y	NA	CPE
90	sonorensis	Y	7600	Y	370	Y	NA	CPE
91	sonorensis	Y	58000	Y	500	Y	NA	CPE
92	sonorensis	Y	10900	Y	60	N	NA	NA
93	sonorensis	Y	31000	Y	540	N	NA	NA
94	sonorensis	Y	69000	Y	350	Y	30	PA
95	sonorensis	N	NA	NA	NA	NA	NA	NA
96	sonorensis	Y	1590	Y	550	Y	NA	CPE
97	sonorensis	Y	9900	Y	140	Y	10	PA
98	sonorensis	Y	1370	Y	430	Y	NA	CPE
99	sonorensis	Y	10200	Y	150	N	NA	NA
100	sonorensis	Y	101000	Y	590	N	NA	NA
101	sonorensis	Y	8000	Y	250	Y	NA	CPE
102	sonorensis	Y	6400	Y	50	Y	NA	CPE
103	sonorensis	Y	12000	Y	140	N	NA	NA
104	sonorensis	Y	6300	Y	830	N	NA	NA
105	sonorensis	Y	9900	Y	270	N	NA	NA
106	sonorensis	Y	12200	Y	300	N	NA	NA
107	sonorensis	Y	78000	Y	350	Y	250	PA
108	sonorensis	Y	84000	Y	700	N	NA	NA
109	sonorensis	Y	47000	Y	280	N	NA	NA
110	sonorensis	Y	60000	Y	240	N	NA	NA
111	sonorensis	Y	15500	Y	400	N	NA	NA
112	sonorensis	Y	43000	Y	390	Y	NA	CPE
113	sonorensis	Y	66000	Y	320	Y	320	PA
114	sonorensis	Y	58000	Y	290	N	NA	NA
115	sonorensis	Y	11200	Y	280	N	NA	NA
116	sonorensis	Y	10400	Y	180	N	NA	NA
117	sonorensis	Y	64000	Y	650	Y	10	PA
118	sonorensis	Y	14000	Y	70	N	NA	NA
119	sonorensis	Y	63000	Y	950	Y	20	PA
120	sonorensis	Y	83000	Y	710	Y	20	PA
121	sonorensis	Y	9500	Y	450	N	NA	NA
122	sonorensis	Y	92000	Y	790	Y	170	PA
123	sonorensis	Y	79000	N	NA	NA	NA	NA
124	sonorensis	Y	66000	Y	190	N	NA	NA
125	sonorensis	Y	490	Y	20	N	NA	NA
126	sonorensis	Y	10500	Y	180	N	NA	NA
127	sonorensis	Y	1610	Y	210	N	NA	NA
128	sonorensis	Y	10900	Y	870	N	NA	NA
129	sonorensis	Y	10100	Y	110	N	NA	NA
130	sonorensis	Y	50000	Y	990	N	NA	NA
131	sonorensis	Y	47000	Y	150	N	NA	NA
132	sonorensis	Y	63000	Y	420	N	NA	NA
133	sonorensis	Y	10200	Y	340	N	NA	NA
134	sonorensis	Y	47000	Y	1200	N	NA	NA
135	sonorensis	Y	42000	Y	1500	N	NA	NA
136	sonorensis	Y	40000	Y	260	Y	10	PA
137	sonorensis	Y	57000	Y	410	Y	90	PA
138	sonorensis	Y	48000	Y	280	N	NA	NA
139	sonorensis	Y	28000	Y	140	Y	NA	CPE
140	sonorensis	Y	78000	Y	410	Y	10	PA
141	sonorensis	Y	13000	Y	270	N	NA	NA
142	sonorensis	Y	11200	Y	80	N	NA	NA
143	sonorensis	Y	9700	Y	340	N	NA	NA
144	sonorensis	Y	62000	Y	330	Y	210	PA
145	sonorensis	Y	31000	Y	220	N	NA	NA
146	sonorensis	Y	10800	Y	530	N	NA	NA
147	sonorensis	Y	49000	Y	790	N	NA	NA
148	sonorensis	N	NA	NA	NA	NA	NA	NA
149	sonorensis	Y	43000	Y	200	N	NA	NA
150	sonorensis	Y	8400	Y	300	N	NA	NA
151	sonorensis	Y	6400	Y	100	Y	10	PA
152	sonorensis	Y	1490	Y	40	Y	10	PA
153	sonorensis	Y	8400	Y	320	N	NA	NA
154	sonorensis	Y	80	Y	250	N	NA	NA
155	sonorensis	Y	3600	Y	1040	N	NA	NA
156	sonorensis	Y	300	Y	950	N	NA	NA
157	sonorensis	Y	80	N	NA	NA	NA	NA
158	sonorensis	N	NA	NA	NA	NA	NA	NA
159	sonorensis	Y	40	Y	130	N	NA	NA
160	sonorensis	N	NA	NA	NA	NA	NA	NA
161	sonorensis	Y	80	Y	230	Y	10	PA
162	sonorensis	Y	150	Y	20	N	NA	NA
163	sonorensis	Y	1330	Y	400	N	NA	NA
164	sonorensis	Y	200	Y	80	N	NA	NA
165	sonorensis	N	NA	NA	NA	NA	NA	NA
166	sonorensis	Y	50	Y	220	Y	10	PA
167	sonorensis	Y	1300	Y	210	N	NA	NA
168	sonorensis	Y	700	Y	310	Y	NA	CPE
169	sonorensis	N	NA	NA	NA	NA	NA	NA
170	sonorensis	Y	200	Y	90	N	NA	NA
171	sonorensis	Y	100	Y	60	Y	20	PA
172	sonorensis	Y	1000	Y	220	Y	1090	PA

## Sheet: Control
ID	Species	Survival (Days)
T1	Culex tarsalis	3
T2	Culex tarsalis	6
T3	Culex tarsalis	7
T4	Culex tarsalis	9
T5	Culex tarsalis	10
T6	Culex tarsalis	10
T7	Culex tarsalis	10
T8	Culex tarsalis	10
T9	Culex tarsalis	10
T10	Culex tarsalis	10
T11	Culex tarsalis	10
Q1	Culex quinquefasciatus	14
Q2	Culex quinquefasciatus	14
Q3	Culex quinquefasciatus	14
Q4	Culex quinquefasciatus	14
Q5	Culex quinquefasciatus	14
Q6	Culex quinquefasciatus	14
Q7	Culex quinquefasciatus	14
Q8	Culex quinquefasciatus	14
Q9	Culex quinquefasciatus	14
Q10	Culex quinquefasciatus	14
Q11	Culex quinquefasciatus	14
Q12	Culex quinquefasciatus	14
Q13	Culex quinquefasciatus	14
Q14	Culex quinquefasciatus	14
Q15	Culex quinquefasciatus	14
Q16	Culex quinquefasciatus	14
Q17	Culex quinquefasciatus	14
Q18	Culex quinquefasciatus	14
Q19	Culex quinquefasciatus	14
Q20	Culex quinquefasciatus	14
Q21	Culex quinquefasciatus	14
Q22	Culex quinquefasciatus	14
Q23	Culex quinquefasciatus	14
Q24	Culex quinquefasciatus	14
Q25	Culex quinquefasciatus	14
S1	Culicoides sonorensis	3
S2	Culicoides sonorensis	7
S3	Culicoides sonorensis	8
S4	Culicoides sonorensis	8
S5	Culicoides sonorensis	9
S6	Culicoides sonorensis	13
S7	Culicoides sonorensis	14
S8	Culicoides sonorensis	14
S9	Culicoides sonorensis	14
S10	Culicoides sonorensis	14
S11	Culicoides sonorensis	14
S12	Culicoides sonorensis	14
S13	Culicoides sonorensis	14
